# Supplementary material for: Novel Polyelectrolytes Based on Naphthalene Diimide with Different Counteranions for Cathode Interlayers in Polymer Solar Cells
Source: Int J Mol Sci. 2023 Dec 30;25(1):522. doi: 10.3390/ijms25010522 (PMC10779300; doi:10.3390/ijms25010522)
Supplement: Supplementary file 1 [file ijms-25-00522-s001.zip]

Archive with 1 entries (1 files):
- ijms-2781339-supplementary.pdf
